# Supplementary material for: Integrated Excitatory/Inhibitory Imbalance and Transcriptomic Analysis Reveals the Association between Dysregulated Synaptic Genes and Anesthetic-Induced Cognitive Dysfunction
Source: Cells. 2022 Aug 11;11(16):2497. doi: 10.3390/cells11162497 (PMC9406780; doi:10.3390/cells11162497)
Supplement: Supplementary file 1 [file cells-11-02497-s001.zip]

Archive with 5 entries (5 files):
- Supplementary Figures S1 and S2 .pdf
- Supplementary Table S1.pdf
- Supplementary Table S2.pdf
- Supplementary Table S3.pdf
- Supplementary Table S4.pdf
